# Supplementary material for: Music-Based Intervention Ameliorates Mecp2-Loss-Mediated Sociability Repression in Mice through the Prefrontal Cortex FNDC5/BDNF Pathway
Source: Int J Mol Sci. 2021 Jul 2;22(13):7174. doi: 10.3390/ijms22137174 (PMC8269182; doi:10.3390/ijms22137174)
Supplement: Supplementary file 1 [file ijms-22-07174-s001.zip]

Archive with 1 entries (1 files):
- ijms-1269946-supplementary.pdf
